# Supplementary material for: Dynamics of thoracic endometriosis in the pleural cavity
Source: PLoS One. 2022 May 11;17(5):e0268299. doi: 10.1371/journal.pone.0268299 (PMC9094567; doi:10.1371/journal.pone.0268299)
Supplement: S1 File — (XLSX) [file pone.0268299.s001.xlsx]

## Sheet: all patients
patient number	sex	age	Laterality	pelvic endometriosis	Surgical history of pelvic endometriosis	smoking history	BMI	diaphragm lesion	lung lesion	number of lung lesions	chest wall lesion	number of chest wall lesions	patients with both lung and chest wall lesions	recurrence	Recurrence-free period	Follow-up period
1	f	36	R	0	0	1	18.97	1	1	1	0	0	0	0	1824	1824
2	f	45	R	1	0	0	17.8	1	1	1	0	0	0	0	1783	1783
3	f	45	R	0	0	0	20.3428	1	0	0	0	0	0	1	1295	1429
4	f	30	R	0	0	0	18.4265	1	1	3	1	1	1	1	104	1688
5	f	35	R	1	0	0	21.7865	1	1	1	1	1	1	0	169	169
6	f	51	R	0	0	0	18.3594	1	1	1	0	0	0	0	1020	1020
7	f	41	R	0	0	0	20	1	0	0	0	0	0	0	1720	1720
8	f	52	R	0	0	0	18.7815	1	1	1	0	0	0	0	727	727
9	f	40	R	0	0	1	20.4491	1	1	1	0	0	0	0	1769	1769
10	f	37	R	0	0	1	19.6506	1	1	1	0	0	0	0	172	172
11	f	44	R	0	0	0	20.1562	1	1	1	0	0	0	0	1624	1624
12	f	40	R	1	1	0	20.5761	1	1	1	1	3	1	1	63	1556
13	f	46	R	0	0	0	20.625	1	0	0	1	1	0	0	804	804
14	f	41	R	1	0	0	17.6471	1	1	1	1	3	1	0	963	963
15	f	53	R	0	0	0	21.6041	1	0	0	1	1	0	0	1251	1251
16	f	37	R	1	0	0	17.9688	1	1	1	1	4	1	0	1031	1031
17	f	37	R	1	0	0	20.5457	1	1	1	1	2	1	1	470	1348
18	f	43	R	0	0	1	18.2563	1	0	0	0	0	0	0	373	373
19	f	45	R	0	0	0	20.8889	1	0	0	1	2	0	0	740	740
20	f	41	R	0	0	1	19.3625	1	0	0	1	1	0	0	909	909
21	f	42	R	0	0	1	24.6832	1	0	0	1	1	0	0	266	266
22	f	45	R	0	0	0	18.6719	1	0	0	1	1	0	0	768	768
23	f	37	R	0	0	1	19.8295	1	0	0	1	1	0	0	635	635
24	f	38	R	1	0	1	22.0851	1	0	0	1	1	0	1	819	819
25	f	42	R	1	0	1	17.6693	1	0	0	0	0	0	0	260	260
26	f	37	R	1	0	1	17.6095	1	1	1	0	0	0	0	845	845
27	f	42	R	0	0	1	19.563	1	1	1	1	1	1	0	733	733
28	f	40	R	1	0	1	19.5312	1	0	0	1	3	0	0	678	678
29	f	45	R	1	0	1	19.3339	1	1	1	1	1	1	1	1303	1303
30	f	47	R	0	0	0	25.8065	1	0	0	0	0	0	0	1240	1240
31	f	45	R	0	0	0	21.1954	1	0	0	1	1	0	1	130	130
32	f	44	R	0	0	0	18.8707	1	0	0	0	0	0	0	1330	1330
33	f	38	R	0	0	0	20	1	0	0	1	2	0	0	715	715
34	f	35	R	1	0	0	24.0055	1	1	2	0	0	0	1	895	895
35	f	42	R	0	0	0	17.8506	1	0	0	1	1	0	1	85	85
36	f	34	R	0	0	0	17.1875	1	0	0	0	0	0	1	57	57
37	f	44	R	1	1	1	24.8016	1	1	1	0	0	0	0	16	16
38	f	45	R	1	0	0	21.3382	1	0	0	0	0	0	0	19	19
39	f	44	R	1	0	1	18.0419	1	0	0	0	0	0	0	1440	1440
40	f	43	R	0	0	0	18.5158	1	0	0	1	1	0	1	98	98
41	f	31	R	1	1	1	18.2563	1	1	1	1	1	1	0	1289	1289
42	f	47	R	0	0	1	21.2585	1	1	3	0	0	0	0	1251	1251
43	f	38	R	1	0	1	15.6147	1	1	2	1	2	1	0	1332	1332
44	f	37	R	1	0	0	17.4219	1	0	0	0	0	0	0	1031	1031
45	f	42	R	0	0	1	18.591	1	0	0	0	0	0	0	1079	1079
46	f	38	R	1	0	0	22.5466	1	1	1	0	0	0	0	1261	1261
47	f	44	R	1	0	0	18.3655	1	1	2	1	2	1	1	246	246
48	f	25	R	1	0	0	19.4734	1	1	1	0	0	0	1	810	810
49	f	43	R	0	0	0	18.3655	1	0	0	0	0	0	0	694	694
50	f	45	R	1	1	0	17.6898	1	0	0	0	0	0	1	1236	1236
51	f	41	R	0	0	0	17.522	1	0	0	1	3	0	0	1226	1226
52	f	44	R	1	0	0	17.7154	1	1	1	1	1	1	0	582	582
53	f	37	R	0	0	0	17.1997	1	1	1	0	0	0	0	558	558
54	f	42	R	1	1	1	21.2061	1	0	0	0	0	0	0	1205	1205
55	f	41	R	1	0	0	20.4294	1	0	0	0	0	0	1	95	95
56	f	47	R	0	0	1	20.7035	1	0	0	1	2	0	0	726	726
57	f	36	R	1	0	0	17.3333	1	0	0	0	0	0	1	847	847
58	f	33	R	0	0	1	18.0921	1	1	1	0	0	0	0	1198	1198
59	f	45	R	0	0	0	18.2999	1	0	0	0	0	0	0	1059	1059
60	f	39	R	1	0	0	19.35	1	1	1	1	2	1	1	700	700
61	f	42	R	1	0	0	17.9977	1	1	1	0	0	0	1	230	230
62	f	45	R	0	0	0	26.0291	1	0	0	0	0	0	0	685	685
63	f	42	R	0	0	1	17.6309	1	0	0	1	1	0	0	814	814
64	f	38	R	1	1	0	18.9407	1	0	0	0	0	0	1	85	85
65	f	42	R	0	0	1	21.6395	1	0	0	0	0	0	0	887	887
66	f	37	R	1	0	1	18.9069	1	1	1	0	0	0	1	911	911
67	f	43	R	1	0	0	20.3223	1	0	0	0	0	0	0	856	856
68	f	33	R	1	0	1	17.5245	1	1	1	0	0	0	0	72	72
69	f	22	R	0	0	0	20.9299	1	1	1	0	0	0	0	744	744
70	f	48	R	1	1	0	22.3707	1	0	0	1	1	0	0	461	461
71	f	36	R	0	0	0	23.4236	1	1	1	0	0	0	0	834	834
72	f	44	R	0	0	0	19.4771	1	0	0	0	0	0	0	684	684
73	f	38	R	1	1	0	18.3655	1	1	1	0	0	0	0	447	447
74	f	43	R	0	0	1	18.7218	1	1	1	0	0	0	0	414	414
75	f	41	R	0	0	0	23.4537	1	0	0	0	0	0	0	26	26
76	f	40	R	1	0	0	21.573	1	0	0	1	1	0	0	702	702
77	f	29	R	0	0	0	18.9899	1	0	0	0	0	0	1	23	23
78	f	40	R	1	0	0	18.996	1	0	0	0	0	0	1	473	473
79	f	41	R	1	0	0	23.3091	1	0	0	0	0	0	0	638	638
80	f	42	R	1	0	0	17.6547	1	1	3	1	1	1	0	583	583
81	f	35	R	1	0	1	20.9317	1	0	0	1	1	0	0	228	228
82	f	43	R	0	0	0	19.8801	1	0	0	1	1	0	0	551	551
83	f	37	R	0	0	0	19.9839	1	1	1	0	0	0	1	32	32
84	f	45	R	0	0	0	18.7888	1	1	1	0	0	0	0	691	691
85	f	42	R	1	0	1	17.8887	1	1	1	1	1	1	0	527	527
86	f	35	R	0	0	0	20.4931	1	0	0	1	1	0	1	394	394
87	f	27	R	0	0	0	19.9755	1	0	0	0	0	0	0	597	597
88	f	42	R	1	0	0	18.75	1	1	1	1	1	1	0	265	265
89	f	48	R	1	0	0	19.2545	1	0	0	1	2	0	0	179	179
90	f	32	R	1	0	0	17.8696	1	0	0	1	2	0	0	558	558
91	f	48	L	1	0	1	20.4382	1	0	0	0	0	0	0	645	645
92	f	40	R	1	0	0	18.0018	1	0	0	0	0	0	0	250	250
93	f	35	R	0	0	1	20.1771	1	0	0	0	0	0	0	446	446
94	f	39	R	0	0	1	17.9694	1	1	1	1	1	1	0	181	181
95	f	42	R	0	0	0	22.8386	1	1	1	1	1	1	0	146	146
96	f	41	R	1	1	0	20.1891	1	1	1	1	1	1	0	533	533
97	f	36	R	0	0	0	17.1045	1	1	3	1	1	1	0	13	13
98	f	33	R	1	0	0	17.1468	1	1	2	0	0	0	0	502	502
99	f	41	R	1	0	0	17.9558	1	1	1	1	1	1	1	181	181
100	f	48	R	1	0	0	20.83	1	1	1	1	1	1	0	681	681
101	f	48	R	0	0	0	21.004	1	0	0	0	0	0	0	421	421
102	f	46	R	1	0	0	21.7555	1	1	1	0	0	0	0	459	459
103	f	37	R	1	0	0	18.3594	1	1	1	0	0	0	0	54	54
104	f	45	R	1	0	0	21.4903	1	0	0	1	3	0	0	605	605
105	f	44	R	1	1	0	21.7274	1	1	1	1	1	1	0	285	285
106	f	33	R	1	0	0	20.3244	1	0	0	0	0	0	0	281	281
107	f	28	R	1	0	0	19.2714	1	1	2	1	4	1	1	67	67
108	f	42	R	1	0	1	19.4797	1	0	0	0	0	0	1	209	209
109	f	33	R	1	0	0	19.6616	1	0	0	0	0	0	0	6	6
110	f	43	R	0	0	0	19.0677	1	0	0	0	0	0	0	319	319
111	f	43	R	1	0	0	20.2042	1	0	0	0	0	0	1	75	75
112	f	41	R	0	0	1	18.632	1	1	1	0	0	0	0	370	370
113	f	35	R	1	0	0	16.2882	1	1	3	1	1	1	0	468	468
114	f	45	R	0	0	1	18.4265	1	1	1	0	0	0	0	272	272
115	f	36	R	0	0	1	19.9616	1	0	0	1	1	0	1	47	47
116	f	42	R	1	0	1	23.6244	1	0	0	0	0	0	0	481	481
117	f	38	R	0	0	0	23.533	1	0	0	1	1	0	0	271	271
118	f	35	R	0	0	1	20.9042	1	0	0	1	1	0	0	173	173
119	f	44	R	1	0	1	22.4369	1	0	0	0	0	0	0	244	244
120	f	34	R	1	0	0	19.598	1	1	2	0	0	0	0	187	187
121	f	47	R	0	0	0	20.7222	1	0	0	1	1	0	0	300	300
122	f	42	R	0	0	0	23.1206	1	0	0	0	0	0	0	260	260
123	f	39	R	0	0	1	24.8326	1	1	1	1	1	1	0	180	180
124	f	41	R	0	0	0	19.7294	1	0	0	0	0	0	0	370	370
125	f	41	R	1	0	0	23.3091	1	1	1	0	0	0	0	363	363
126	f	32	R	0	0	0	18.2546	1	1	1	1	1	1	0	223	223
127	f	36	R	1	1	0	18.75	1	1	2	1	2	1	0	170	170
128	f	46	R	1	0	0	16.0231	1	0	0	0	0	0	0	66	66
129	f	42	R	0	0	0	22.5627	1	0	0	1	2	0	0	171	171
130	f	37	R	1	0	0	15.8173	1	1	2	1	1	1	0	153	153
131	f	38	R	1	0	1	21.5181	1	1	1	0	0	0	0	195	195
132	f	45	R	0	0	0	22.3419	1	1	2	1	1	1	0	180	180
133	f	35	R	1	0	0	17.5626	1	0	0	1	3	0	0	194	194
134	f	29	R	0	0	1	20.7284	1	0	0	0	0	0	0	142	142
135	f	35	R	0	0	0	18.7886	1	0	0	0	0	0	0	10	10
136	f	37	R	1	0	0	20.8325	1	0	0	0	0	0	0	23	23
137	f	40	R	1	0	0	22.5069	1	0	0	1	1	0	0	68	68
138	f	39	R	1	0	0	20.3748	1	1	2	0	0	0	0	127	127
139	f	46	R	1	0	0	22.6431	1	1	1	1	2	1	0	77	77
140	f	41	R	0	0	0	22.0073	1	1	1	0	0	0	0	57	57
141	f	46	R	1	0	1	21.9899	1	1	1	0	0	0	0	210	210
142	f	39	R	1	0	0	19.9082	1	1	3	0	0	0	0	49	49
143	f	39	R	1	0	0	21.9289	1	1	1	1	1	1	0	57	57
144	f	36	R	1	1	0	17.9966	1	1	1	1	1	1	0	174	174
145	f	43	R	0	0	0	21.2279	1	0	0	1	1	0	0	113	113
146	f	27	R	0	0	0	18.1787	1	0	0	1	1	0	0	152	152
147	f	22	R	1	0	0	19.2119	1	1	1	0	0	0	0	29	29
148	f	35	R	1	0	0	17.2584	1	0	0	0	0	0	0	149	149
149	f	44	R	1	0	0	21.58	1	1	1	0	0	0	0	19	19
150	f	44	R	0	0	1	21.6413	1	0	0	0	0	0	0	7	7
151	f	34	R	1	0	0	15.2416	1	0	0	1	1	0	0	8	8
152	f	33	R	1	0	0	23.681	1	1	2	0	0	0	0	50	50
153	f	40	R	1	1	0	16.0051	1	1	1	1	1	1	0	96	96
154	f	47	R	0	0	1	20.8103	1	0	0	1	1	0	1	42	42
155	f	36	R	1	0	0	17.7999	1	1	1	0	0	0	0	18	18
156	f	45	R	0	0	0	24.6097	1	1	3	0	0	0	0	47	47
157	f	40	R	0	0	1	19.4097	1	1	1	0	0	0	0	33	33
158	f	36	R	1	1	1	15.8173	1	1	1	1	1	1	0	68	68
159	f	45	R	0	0	1	18.3655	1	1	1	0	0	0	0	6	6
160	f	42	R	1	0	1	18.2098	1	1	1	1	1	1	0	15	15
				85	14	49	19.85	160	79	104	71	101	36	30		370
							2.15124

## Sheet: patients with recurrence
patinet number	Recurrence-free period	nuber of postoperative recurrence	reoperation	recurrence after reoperation	number of recurrence after reoperation	hormonal therapy after reoperqation	recurrence after hormonal therapy
3	1295	1	0
4	104	4	0
12	63	1	0
17	470	2	0
24	819	2	0
29	1303	1	0
31	130	1	0
34	895	3	1	0
35	85	1	0
36	57	1	0
40	98	1	0
47	246	1	0
48	810	2	0
50	1236	4	0
55	95	2	0
57	847	20	1	0
60	700	3	0
61	230	2	0
64	85	9	0
66	911	6	1	0
77	23	1	0
78	473	2	1	0
83	32	1	0
86	394	2	0
99	181	3	0
107	67	4	1	1	2 (no recurrence after 2nd relapse)	0
108	209	3	0
111	75	3	0
115	47	3	0
154	42	5	1	1	1	1	0
	195	3.13333	6
		3.65526

## Sheet: diaphragm lesions
	number of lesions	positive for ER	positive for PgR	positive for CD10
Pathological findings (n=160)
gland cell	61	61	61	0
stromal cell	160	160	160	160

## Sheet: lung lesions
	number of lesions	positive for ER	positive for PgR	positive for CD10
Pathological findings (n=104)
gland cell	3	3	3	0
stromal cell	104	104	104	104
Macroscopic classification (n=104)
cystic lesions	80
blueberry spots	14
combined cases	10
Localization (n=104)
S1	6
S2	7
S3	2
S4	66
S5	4
S6	13
S7	1
S8	4
S9	0
S10	0
lung base	1
within the interlobar surface or at the border of S2, 4, 6	82
invasion depth (n=104)
pleural surface	54
extrernal elastic layer	20
internal elastic layer	30
section per lesion (n=104)
1 section	92
2 sections	7
3 sections	3
4 sections	1
5 sections	1

## Sheet: chest wall lesions
	number of lesions	positive for ER	positive for PgR	positive for CD10
Pathological findings (n=101)
gland cell	17	17	17	0
stromal cell	100	100	100	100
Localization (n=101)
dorsal 1st ICS	2
dorsal 2nd ICS	1
dorsal 3rd ICS	2
dorsal 4th ICS	8
dorsal 5th ICS	10
dorsal 6th ICS	25
dorsal 7th ICS	18
dorsal 8th ICS	17
dorsal 9th ICS	9
dorsal 10th ICS	5
dorsal 11th ICS	1
dorsal 12th ICS	1
ventral	2
